# Supplementary material for: Assessment of the Knowledge and Practice of Infection Control among Radiographers in Saudi Arabia: A Cross-Sectional Survey Study
Source: Healthcare (Basel). 2023 Oct 24;11(21):2817. doi: 10.3390/healthcare11212817 (PMC10648768; doi:10.3390/healthcare11212817)
Supplement: Supplementary file 1 [file healthcare-11-02817-s001.zip]

Archive with 1 entries (1 files):
- healthcare-2585449-supplementary.pdf
